# Supplementary material for: Direct liquid transmission of sound has little impact on fermentation performance in Saccharomyces cerevisiae
Source: PLoS One. 2023 Feb 17;18(2):e0281762. doi: 10.1371/journal.pone.0281762 (PMC9937469; doi:10.1371/journal.pone.0281762)
Supplement: S1 Table — Yeast data are provided as OD600nm. Maltose concentration is g.L-1. Ethanol concentration is % v/v, with the concentration being determined the same way in both cases. (XLSX) [file pone.0281762.s001.xlsx]

## Sheet: Growth Curves Fig 3 OD Values
	Sound treatment applied to each fermentation replicate. Values are OD600nm
Time (hr)	Silence A	Silence B	200-800 Hz A	200-800 Hz B	200-800 Hz C	800-2000 Hz A	800-2000 Hz B	800-2000 Hz C	2-10 kHz A	2-10 kHz B	2-10 kHz C	10-20 kHz A	10-20 kHz B	10-20 kHz C
0	0.36	0.37	0.47	0.49	0.47	0.46	0.45	0.48	0.37	0.4	0.3825	0.393	0.378
3	0.39	0.39	0.57	0.55	0.69	0.51	0.69	0.56	0.49	0.47	0.48	0.47	0.48	0.48
6	0.41	0.43	0.5	0.69	0.63	0.55	0.52	0.51	0.54	0.53	0.55	0.55	0.51	0.53
9	0.58	0.45	0.62	0.6	0.64	0.65	0.65	0.66	0.62	0.61	0.61	0.64	0.65	0.64
12	0.88	0.86	0.8	0.82	0.8	0.76	0.76	0.84	0.7	0.66	0.69	0.71	0.68	0.71
15	1.06	1.02	0.94	1	1.06	1.04	1.12	1.16	1.02	1	1	1	0.96	1
18	1.18	1.2	1.16	1.18	1.2	1.3	1.12	1.26	1.16	1.12	1.2	1.16	1.12	1.22
21	1.5	1.6	1.4	1.35	1.4	1.6	1.75	1.6	1.26	1.26	1.3	1.3	1.28	1.62
24	1.8	1.9	1.75	1.7	1.75	1.75	1.85		1.8	1.8	1.885	1.75	1.7	2.05
27	2.1		2.1	2.25	2.1	3.15	2.9	3	1.9	1.9	1.9	2	1.95	2.1
30	2.5	2.6	2.45	2.2	2.45	3.9	3.8	3.85	1.95	1.95	1.95	2.2	2.15	2.15
33	2.7	2.7	3	3.1	3.15	3.75	3.95	3.95	2.2	2.15	2.175	2.45	2	2.1
36	3.1	2.8	4.6	4.55	4.6	3.45	3.6	3.6	2.2	2.3	2.25	2.2	2.25	2.5
39	3	3.2	3.1	3.3	3	2.7	2.8	3	2.65	3	2.825	3.15	2.65	3
42	3.2	3.2	4.1	3.8	4.4	3.5	3.2	3.5	3	3	3.2	3	2.9	3.1
45	3.55	3.65	3.2	3.3	3.2	3.1	3.1	3.2	3.9	3.5	3.7	3.4	3.5	3.2
48	3.6	3.7	3.1	4.2	3.1	3.5	3.6	3.7	3.1	3.2	3.2	3.1	2.8	3.5
51	3.8	4	3.4	3.6	3.5	3.5	3.6	3.5	3.4	3.5	3.45	3.3	2.8	3.4
54	4.2	4.4	3.8	3.8	3.8	3.8	3.8	3.9	3.3	3.5	3.4	3.5	2.8	3.4
57	4.2	4.4	3.9	3.8	3.9	3.8	3.8	3.9	3.1	3.3	3.2	3.9	3.2	3.2
60	4.6	4.2	3.9	4.2	3.9	4.1	3.9	4.5	3.3	3.7	3.6	3.3	3.6	3.4

## Sheet: Maltose Measures Fig 4A
	Sound treatment applied to each fermentation replicate. Values are grams/L
Time (hr)	Silence A	Silence B	Silence C	200-800 Hz A	200-800 Hz B	200-800 Hz C	800-2000 Hz A	800-2000 Hz B	800-2000 Hz C	2-10 kHz A	2-10 kHz B	2-10 kHz C	10-20 kHz A	10-20 kHz B	10-20 kHz C
0	109.272	110.375	109.823	103.448	110.463	106.563	107.198	90.0033	105	104.761	107.779	106.27	110	114.887	112.116
3	104.053	106.629	105.341	107.088	113.019	96.3603	111.282	95.7674	91.603	106.511	114.511	110.511	109	115.755	110.666
6	109.309	106.611	107.96	105	113	96.6235	108.706	96.1163	92.2397	105.678	115.404	110.541	106.722	117.207	107.46
9	103.287	110.52	106.903	102.337	99.0741	101.988	107.466	93.6578	93.588	99.8026	114.297	107.05	105	118.264	113.738
12	102.448	111.593	107.02	100.057	110.852	100.935	104.317	102.013	89.7865	99.3026	115.243	107.273	103.786	119.434	112.994
15	105.458	111.502	108.48	97.5479	115.667	114.599	100.328	96.3987	93.8876	101.303	108.547	104.925	106.544	118.906	116.391
18	100.312	111.993	106.153	97.9885	109.389	114.842	108.477	92.1462	91.1723	97.3442	102.44	99.8919	105.254	117.321	111.677
21	99.2723	108.029	103.651	96.5326	97.7037	96.9274	106.015	96.0166	89.5056	102.386	98.9576	100.672	108.548	105	111.124
24	103.67	102.084	102.877	88.6782	94.463	94.9433	109.374	84.5382	87.8015	102.74	101.493	102.117	100.095	113.434	98.5474
27	99.4913	104.829	102.16	86.8008	89.5741	92.0891	89.6832	86.7475	85.0112	102.469	97.4576	99.9633	98.131	109.698	101.677
30	93.9256	102.556	98.241	87.7969	92.3657	92.2713	97.4847	83.8571	79.824	100.344	94.5647	97.4544	93.5278	110.604	91.6581
33	85.057	97.0291	91.043	73.9272	96.5	87.9595	95.1565	69.0897	73.1573	91.5526	92.0112	91.7819	85.869	96.0754	82.8413
36	83.6518	82.3927	83.0223	78.9272	81.9444	69.0526	71.3206	66.1329	69.9625	93.4484	89.2969	91.3726	79.3214	84.8679	76.8871
39	75.4219	76.3564	75.8891	63.5824	72.1667	76.664	69.2748	64.3389	59.618	92.3234	81.0647	86.6941	74.5794	71.2452	76.9253
42	67.2467	67.0655	67.1561	61		57.1903	59.2786	63.1595	57.4082	84.5109	69.529	77.02	70.9484	73.1886	81.9825
45	64.7467	64.4291	64.5879	55.5747	55.5185	52.0283	69.8321	54.8206	54.0936	79.4067	69.3862	74.3964	66.7817	75.5471	70.6657
48	59.7832	63.8655	61.8243	51.6284	45.3519	47.7368	74.1069	54.6711	44.9925	72.9276	67.0647	69.9962	62.9325	71.7547	64.0627
51	57.4292	62.4291	59.9292	45.2874	48.3704	39.0729	51.0916	45.4352	44.2247	67.0109	62.7969	64.9039	58.6667	62.9622	61.7344
54	51.9913	60.6655	56.3284	43.3525	46.9444	36.8462	44.355	43.392	30.236	63.5317	60.9219	62.2268	54.9365	58.1509	53.2612
57	48.6701	57.5382	53.1041	32.3946	39.3148	32.2308	40.1947	18.2924	29.6742	60.5317	48.8683	54.7	49.4008	49.283	52.4787
60	44.0533	57.8291	50.9412	33.4866	39.2778	34.1336	36.3588	39.9535	21.2097	53.5526	49.3505	51.4515	42.9325	52.5471	43.4902

## Sheet: Ethanol Measures Fig 4B
Fermentation replicate	Time (hr)	Sound frequency band used	D4 Methanol abundance	Ethanol abundance	EtOH normalised to D4-Methanol	Concentration v/v%	Concentration (v/v%) normalised to time 0 for Silence			Standard Curve
A	0	Silence	58193839	4402465	0.0756517	0.222505	0.842505			Ethanol concentration (v/v%)	D4-Methanol abundance	Ethanol abundance	EtOH normalised to D4-Methanol
A	0	200-800 Hz	53162617	17767066	0.334202	0.982948	0.982948			0.4	116735521	11983664	0.102657
B	0	200-800 Hz	67044282	15778516	0.235345	0.69219	0.69219			1	127259917	39274591	0.308617
C	0	200-800 Hz	58685126	17540953	0.298899	0.879116	0.879116			2	128293752	94876659	0.739527
A	0	800-2000 Hz	63657404	19259176	0.302544	0.889836	0.889836			3	124945709	147021964	1.17669
B	0	800-2000 Hz	66813048	17646874	0.264123	0.776833	0.776833			4	123264892	180924062	1.46777
C	0	800-2000 Hz	51303910	21169429	0.412628	1.21361	1.21361			8	127960066	332430479	2.59792
A	0	2-10 kHz	66443227	16435204	0.247357	0.727521	0.727521
C	0	2-10 kHz	57525193	15534108	0.27004	0.794236	0.794236
A	0	10-20 kHz	62635142	15203535	0.242732	0.713917	0.713917
B	0	10-20 kHz	65221870	16609762	0.254666	0.749016	0.749016
C	0	10-20 kHz	50886020	17298708	0.33995	0.999853	0.999853
A	15	Silence	66219736	6805861	0.102777	0.302285	0.922285
B	15	Silence	55616382	7798115	0.140213	0.41239	1.03239
A	15	200-800 Hz	62328070	20517666	0.329188	0.968201	0.968201
B	15	200-800 Hz	59307849	21007509	0.354211	1.0418	1.0418
C	15	200-800 Hz	56831138	20159179	0.354721	1.0433	1.0433
A	15	800-2000 Hz	69265254	20924805	0.302097	0.88852	0.88852
B	15	800-2000 Hz	53101408	18169834	0.342172	1.00639	1.00639
C	15	800-2000 Hz	53916656	19410319	0.360006	1.05884	1.05884
A	15	2-10 kHz	69395141	21005261	0.302691	0.890267	0.890267
C	15	2-10 kHz	52629035	19737633	0.375033	1.10304	1.10304
A	15	10-20 kHz	61023530	20538423	0.336566	0.989899	0.989899
B	15	10-20 kHz	56725903	19198887	0.33845	0.995441	0.995441
C	15	10-20 kHz	49686853	20233674	0.407224	1.19772	1.19772
A	30	Silence	63279450	17579251	0.277803	0.817069	1.43707
B	30	Silence	52051117	18936201	0.3638	1.07	1.69
A	30	200-800 Hz	61414598	32822850	0.534447	1.5719	1.5719
B	30	200-800 Hz	5.92701e+07	18810500	0.317369	0.933439	0.933439
C	30	200-800 Hz	56539391	29612391	0.523748	1.54044	1.54044
A	30	800-2000 Hz	67943021	30598492	0.450355	1.32457	1.32457
B	30	800-2000 Hz	64450057	31894271	0.494868	1.45549	1.45549
C	30	800-2000 Hz	55018603	30360247	0.551818	1.62299	1.62299
A	30	2-10 kHz	65485090	30195729	0.461108	1.3562	1.3562
C	30	2-10 kHz	55287961	28858277	0.521963	1.53519	1.53519
A	30	10-20 kHz	62790692	31689827	0.50469	1.48438	1.48438
B	30	10-20 kHz	58243639	29447546	0.505592	1.48704	1.48704
C	30	10-20 kHz	53188922	28666772	0.538961	1.58518	1.58518
A	45	Silence	67281349	33011235	0.490645	1.44307	2.06307
B	45	Silence	56180141	35377699	0.629719	1.85211	2.47211
A	45	200-800 Hz	66611195	51573204	0.774242	2.27718	2.27718
B	45	200-800 Hz	59862761	48292102	0.806714	2.37269	2.37269
C	45	200-800 Hz	56042315	46615841	0.831797	2.44646	2.44646
A	45	800-2000 Hz	68282426	51225501	0.7502	2.20647	2.20647
B	45	800-2000 Hz	61458824	45842512	0.745906	2.19384	2.19384
C	45	800-2000 Hz	56131867	46033016	0.820087	2.41202	2.41202
A	45	2-10 kHz	67186734	48475619	0.721506	2.12208	2.12208
C	45	2-10 kHz	51191287	39861032	0.778668	2.2902	2.2902
A	45	10-20 kHz	53146700	50761798	0.955126	2.80919	2.80919
B	45	10-20 kHz	60164583	46760546	0.777211	2.28591	2.28591
C	45	10-20 kHz	53134178	46309056	0.871549	2.56338	2.56338
A	60	Silence	65270056	47977620	0.735063	2.16195	2.78195
B	60	Silence	56299474	52409946	0.930914	2.73798	3.35798
A	60	200-800 Hz	65063010	69427954	1.06709	3.13849	3.13849
B	60	200-800 Hz	63616113	64992265	1.02163	3.0048	3.0048
C	60	200-800 Hz	55349713	64505062	1.16541	3.42767	3.42767
A	60	800-2000 Hz	76197530	76127732	0.999084	2.93848	2.93848
B	60	800-2000 Hz	63793679	64492253	1.01095	2.97338	2.97338
C	60	800-2000 Hz	56060287	67289161	1.2003	3.53029	3.53029
A	60	2-10 kHz	70943029	68608122	0.967088	2.84438	2.84438
C	60	2-10 kHz	52468326	63610321	1.21236	3.56575	3.56575
A	60	10-20 kHz	67869420	68720230	1.01254	2.97805	2.97805
B	60	10-20 kHz	60397921	62912983	1.04164	3.06365	3.06365
C	60	10-20 kHz	55579303	62894470	1.13162	3.32828	3.32828

## Sheet: Growth Curves OD Fig5A
	Sound treatment applied to each fermentation replicate. Values are OD600nm
Time (hr)	Silence A	Silence B	Silence C	125dB A	125dB B	125dB C	140dB A	140dB B	140dB C
0	0.47	0.44	0.44	0.45	0.48	0.43	0.46	0.44	0.39
3	0.44	0.49	0.42	0.41	0.43	0.45	0.43	0.42	0.45
6	0.52	0.5	0.51	0.51	0.52	0.53	0.52	0.53	0.52
9	0.61	0.63	0.66	0.61	0.62	0.65	0.64	0.62	0.64
12	0.82	0.76	0.76	0.84	0.9	0.78	0.84	0.8	0.82
15	0.98	0.98	0.96	0.98	0.92	0.94	0.96	0.96	0.98
18	1.16	1.12	1.08	1.12	1.08	1.06	1.14	1.08	1.08
21	1.32	1.24	1.24	1.24	1.2	1.2	1.28	1.2	1.22
24	1.8	1.36	1.6	1.72	1.76	1.72	1.72	1.56	1.64
27	1.84	1.6	1.8	1.76	1.72	1.96	1.88	2.2	1.96
30	1.88	1.96	1.92	2.16	2	1.72	2	2.28	2.04
33	2.75	2.7		2.05	2.1	2	2.35	2.15	2.45
36	1.9	1.95	1.95	2.1	2.05	2	2.15	2.35	2.2
39	2.3	2.2	2.55	2.1	2.1	2.15	2.45	2.4	2.35
42	3	3	2.95	3	2.9	3.25	2.7	2.95	2.95
45	3.7	3.7	3.8	3.3	3.5	3.6	3.4	3.8	3.7
48	4	3.6	4.1	4.2	4.3	3.1	3.7	3.4	3.7
51	3.9	4.1	3.6	4	3.8	4.6	3.8	3.6	4
54	5.1	4.5	4.6	4	4.3	4	4.2	4.3	4.6
57	4.7	5	4.6	4.3	4.9	4.8	4.9	5	4.7
60	4.1	4.6	5	4.5	4.4	4.6	4.2	4.3	4.4

## Sheet: Maltose Measures Fig 5B
	Sound treatment applied to each fermentation replicate. Values are grams/L
Time (hr)	Silence A	Silence B	Silence C	125dB A	125dB B	125dB C	140dB A	140dB B	140dB C
0	114.036	114.151	114.495	113.724	112.328	114.772	114.314	114.314	114.314
3	111.397	111.053	110.824	111.28	113.841	108.137	110.974	110.974	111.55
6	110.365	109.906	108.185	111.047	110.349	111.047	111.089	111.089	109.476
9	108.873	109.217	109.103	109.418	111.862	110.582	109.822	109.822	109.476
12	107.955	108.185	107.382	108.137	110	109.185	108.094	108.094	108.439
15	105.89	106.005	105.546	107.206	109.301	107.555	106.02	106.02	107.863
18	57.7043	103.825	103.366	103.83	105.46	104.412	105.444	105.444	103.716
21	101.416	101.531	100.957	101.502	103.132	101.852	100.951	100.951	100.491
24	98.3182	98.0887	97.4004	98.3596	100.106	97.7776	95.8827	95.8827	97.0347
27	95.2205	94.9911	94.5321	94.8676	97.5448	94.6348	91.9659	91.9659	92.8875
30	88.9105	91.0903	90.5167	90.2116	94.7512	89.6296	86.782	86.782	89.7772
33	86.6159	86.6159	85.9275	85.672	88	84.7408	81.3676	81.3676	83.6716
36	81.7973	82.2562	81.1089	82.0636	83.8096	81.3652	76.6445	76.6445	80.9068
39	76.864	76.864	76.5198	77.0584	78.8044	76.7092	70.7694	70.7694	54.2959
42	70.4392	71.9307	71.0128	71.2384	73.6828	71.0056	63.7422	63.7422	66.3918
45	65.8501	64.3586	66.0795	65.7676	67.8628	65.302	58.4431	58.4431	45.4256
48	60.802	61.1462	59.6547	60.064	62.5084	59.7148	53.3743	53.3743	53.4895
51	54.9509	55.295	55.0656	53.5456	56.3392	47.9584	45.656	45.656	46.808
54	49.4439	49.9028	48.1819	48.3076	50.2864	54.9424	40.5873	40.5873	42.8912
57	73.1927	44.3959	41.9866	32.0116	44.6992	43.768	35.0577	35.0577	37.1313
60	37.2827	38.5447	41.8718	37.8316	39.5776	36.9004	29.5282	29.5282	30.7954

## Sheet: Ethanol Measures Fig 5C
Time (hr)	Sound intensity	Ethanol concentration (v/v%)	SD
0	140 dB	1.28708	0.177005
12	140 dB	1.40642	0.098923
24	140 dB	2.20957	0.237426
36	140 dB	3.30738	0.091629
48	140 dB	3.87297	0.16559
60	140 dB	4.54431	0.034123
0	125 dB	1.52991	0.050438
12	125 dB	1.42953	0.079423
24	125 dB	2.17243	0.128256
36	125 dB	2.88405	0.142978
48	125 dB	4.01575	0.206001
60	125 dB	4.6448	0.189422
0	Silence	1.54507	0.146673
12	Silence	1.43903	0.096513
24	Silence	2.26768	0.075383
36	Silence	3.2427	0.158434
48	Silence	4.02283	0.179416
60	Silence	4.65546	0.179375
6	140 dB	1.113	0.352
12	140 dB	1.186	0.132
18	140 dB	1.474	0.023
24	140 dB	1.67	0.094
30	140 dB	2.374	0.194
36	140 dB	2.496	0.353
42	140 dB	2.701	0.047
48	140 dB	3.292	0.311
54	140 dB	4.112	0.327
60	140 dB	4.214	0.507
6	125 dB	1.319	0.189
12	125 dB	1.089	0.081
18	125 dB	1.618	0.235
24	125 dB	1.963	0.342
30	125 dB	2.056	0.177
36	125 dB	2.507	0.181
42	125 dB	3.049	0.13
48	125 dB	3.404	0.443
54	125 dB	3.714	0.088
60	125 dB	4.196	0.182
6	Silence	1.091	0.098
12	Silence	1.452	0.139
18	Silence	1.306	0.232
24	Silence	1.771	0.211
30	Silence	1.698	0.156
36	Silence	2.201	0.054
42	Silence	2.593	0.196
48	Silence	3.312	0.465
54	Silence	3.284	0.086
60	Silence	3.976	0.617
